# Supplementary material for: Pathologic changes and immune responses against Coxiella burnetii in mice following infection via non-invasive intratracheal inoculation
Source: PLoS One. 2019 Dec 5;14(12):e0225671. doi: 10.1371/journal.pone.0225671 (PMC6894818; doi:10.1371/journal.pone.0225671)
Supplement: S1 Data — (XLSX) [file pone.0225671.s002.xlsx]

## Sheet: Sheet1
	Log10 of C. burnetii copies in the heart of mice infected via the IP or IT route
	IP				IT
3d Post-infection	4.86408	7.26916	5.33673	7.17707	4.57632	3.85869	4.25569	4.24988
7d Post-infection	8.16481	7.51145	7.11594	7.55012	5.49006	5.2902	4.60903	4.71096
14d Post-infection	4.01451	6.91986	7.0054	6.27814	4.06668	4.86247	5.46985	4.02564
	Log10 of C. burnetii copies in the livers of mice infected via the IP or IT route
	IP				IT
3d Post-infection	4.18861	6.09131	6.06438	6.19612	6.75803	6.71137	6.34457	6.92771
7d Post-infection	7.27345	5.51437	6.29189	6.16268	4.77707	6.76175	5.81341	6.47724
14d Post-infection	4.35962	5.14385	5.38512	4.21604	4.87396	5.31243	5.00466	4.15093
	Log10 of C. burnetii copies in the spleens of mice infected via the IP or IT route
	IP				IT
3d Post-infection	8.01848	7.28494	5.68604	7.36875	7.77697	7.11569	7.34133	7.53127
7d Post-infection	7.94628	8.94521	6.92119	7.96871	6.4281	8.20856	7.74916	8.18331
14d Post-infection	3.9521	6.66475	6.95131	6.66901	6.60155	7.56457	6.97199	6.19384
	Log10 of C. burnetii copies in the lung of mice infected via the IP or IT route
	IP				IT
3d Post-infection	5.34647	4.28103	5.97772	6.39284	4.13636	4.58316	3.8367	4.44958
7d Post-infection	5.59223	5.20299	5.61582	5.87653	3.97078	4.94803	4.26182	5.61727
14d Post-infection	3.7246	4.55568	6.02156	4.87928	3.89545	5.22312	4.97429	3.70366
	Log10 of C. burnetii copies in the blood of mice infected via the IP or IT route
	IP				IT
3d Post-infection	3.76938	3.31597	3.35218	2.84323	2.57634	3.17319	3.14613	3.86688
7d Post-infection	2.74351	2.62325	3.3075	2.38739	2.935	3.80482	3.5832	2.81624
14d Post-infection	2.88366	2.35411	2.1271	3.04922	2.5832	3.13988	3.26482	2.61172
	Spleen to body weight of mice infected with C. burnetii via the IP or IT route（%）
	IP				IT
3d Post-infection	0.507567	0.677468	0.637459	0.475184	0.596931	1.06115	1.03226	1.12372
7d Post-infection	2.10109	1.10794	2.10327	1.67786	0.619058	2.04321	2.68621	2.45393
14d Post-infection	2.0429	2.75923	4.00121	3.57267	4.37333	4.12284	4.27525	3.45062
	Spleen to body weight of mice inoculated with PBS via the IT route（%）
3d Post-infection	0.505742	0.485775	0.467277	0.467436
7d Post-infection	0.538783	0.518342	0.466294	0.481478
14d Post-infection	0.550068	0.547752	0.474148	0.550837
