# Supplementary material for: Pathologic changes and immune responses against Coxiella burnetii in mice following infection via non-invasive intratracheal inoculation
Source: PLoS One. 2019 Dec 5;14(12):e0225671. doi: 10.1371/journal.pone.0225671 (PMC6894818; doi:10.1371/journal.pone.0225671)
Supplement: S2 Data — (XLSX) [file pone.0225671.s003.xlsx]

## Sheet: Sheet1
	Log 10 of the thickness of alveolar wall of mice infected with C. burnetii via IT route (μm)
3d Post-infection	0.681241	0.681241	0.732394	0.623249	0.623249	0.477121	0.380211	0.623249
7d Post-infection	0.857332	0.681241	0.623249	0.681241	0.681241	0.819544	0.623249	0.778151
14d Post-infection	0.924279	0.778151	0.778151	0.681241	0.681241	0.681241	0.681241	0.857332
	Log 10 of the thickness of alveolar wall of mice infected with C. burnetii via IP route (μm)
3d Post-infection	0.477121	0.380211	0.556303	0.380211	0.380211	0.380211	0.255273	0.380211
7d Post-infection	0.477121	0.556303	0.556303	0.556303	0.623249	0.623249	0.477121	0.491362
14d Post-infection	0.681241	0.681241	0.732394	0.623249	0.623249	0.681241	0.623249	0.681241
	Log 10 of the thickness of alveolar wall of mice injected with PBS via IT route (μm)
3d Post-infection	0.255273	0.380211	0.322219	0.414973	0.50515	0.380211	0.322219	0.322219
7d Post-infection	0.50515	0.39794	0.431364	0.50515	0.531479	0.50515	0.414973	0.50515
14d Post-infection	0.255273	0.322219	0.20412	0.447158	0.342423	0.414973	0.447158	0.380211
