# Supplementary material for: Pathologic changes and immune responses against Coxiella burnetii in mice following infection via non-invasive intratracheal inoculation
Source: PLoS One. 2019 Dec 5;14(12):e0225671. doi: 10.1371/journal.pone.0225671 (PMC6894818; doi:10.1371/journal.pone.0225671)
Supplement: S3 Data — (XLSX) [file pone.0225671.s004.xlsx]

## Sheet: sheet1
Cytokine results of mice infected with C. burnetii via IT route
		IL-1beta	IL-2	IL-4	IL-6	IL-12p70	GM-CSF	IFN-gamma	TNF-alpha
	Sample ID	Result in pg/mL	Result in pg/mL	Result in pg/mL	Result in pg/mL	Result in pg/mL	Result in pg/mL	Result in pg/mL	Result in pg/mL
3d Post-infection	A-3d-1	1.28	3.44	0.84	39	10.48	0.44	317.33	25.03
3d Post-infection	A-3d-2	2	1.62	1.13	34.24	24.73	1.37	483.1	47.76
3d Post-infection	A-3d-3	2.44	3.24	0.74	73.01	49.36	2.91	248.5	70.23
3d Post-infection	A-3d-4	1.78	0.93	0.63	31.98	22.55	0	595.43	48.09
7d Post-infection	A-7d-1	2.64	0.71	0.41	35.29	2.08	1.92	196.56	23.51
7d Post-infection	A-7d-2	1.78	7.44	1.67	24.88	2.7	0.77	262.15	25.67
7d Post-infection	A-7d-3	3.67	6.24	1.18	162.58	3.22	0.44	158.85	45.89
7d Post-infection	A-7d-4	3.7	2.18	0.41	17.51	2.61	0.44	201.28	17.94
14d Post-infection	A-14d-1	2.68	0	0.41	2.47	0.73	0	3.11	6.8
14d Post-infection	A-14d-2	1.91	0.44	0.29	0	0.64	0	4.61	8.1
14d Post-infection	A-14d-3	1.73	0.44	0.29	4.45	0.95	2.15	6.3	4.38
14d Post-infection	A-14d-4	1.04	0	0	7.3	1.09	7.87	13.31	27.49
Cytokine results of mice infected with C. burnetii via IP route
		IL-1beta	IL-2	IL-4	IL-6	IL-12p70	GM-CSF	IFN-gamma	TNF-alpha
	Sample ID	Result in pg/mL	Result in pg/mL	Result in pg/mL	Result in pg/mL	Result in pg/mL	Result in pg/mL	Result in pg/mL	Result in pg/mL
3d Post-infection	A-3d-1	2.18	4.14	0.52	22.8	5.4	0	194.11	31.19
3d Post-infection	A-3d-2	2.05	2.88	0.84	22.3	6.71	0.44	399.82	30.9
3d Post-infection	A-3d-3	2.96	2.18	0.74	98.08	25.31	3.39	325.86	84.83
3d Post-infection	A-3d-4	1.12	0	0.41	17	2.25	0	209.08	31.9
7d Post-infection	A-7d-1	1.23	1.84	0.74	82.7	3.55	0	174.62	83.37
7d Post-infection	A-7d-2	4.33	5.63	1.22	17.07	0.98	0	67.24	27.92
7d Post-infection	A-7d-3	6.6	3.92	0.63	15.89	0.81	3.95	59.52	29.08
7d Post-infection	A-7d-4	1.61	2.82	0.41	23.02	4.09	0	146.8	35.27
14d Post-infection	A-14d-1	2.86	0	0.41	6.99	1.87	1	10.97	26.74
14d Post-infection	A-14d-2	7.11	1.47	0.29	15.3	1.42	0	10.65	30.75
14d Post-infection	A-14d-3	3.63	5.25	1.03	6.83	0.89	0	10.24	12.65
14d Post-infection	A-14d-4	3.34	9.06	2.89	14.93	1.52	0	11.85	42.11
Cytokine results of mice injected with PBS via IT route
		IL-1beta	IL-2	IL-4	IL-6	IL-12p70	GM-CSF	IFN-gamma	TNF-alpha
	Sample ID	Result in pg/ml	Result in pg/ml	Result in pg/ml	Result in pg/ml	Result in pg/ml	Result in pg/ml	Result in pg/ml	Result in pg/ml
3d Post-infection	A-3d-1	1.47	<=0	0.93	3.45	1.18	<=0	<=0	<=0
3d Post-infection	A-3d-2	0.35	1.73	0.9	8.58	2.39	<=0	1.08	<=0
3d Post-infection	A-3d-3	<=0	1.99	0.76	2.12	1.05	<=0	0.05	<=0
3d Post-infection	A-3d-4	<=0	1.99	0.76	2.12	1.05	<=0	0.05	<=0
7d Post-infection	A-7d-1	<=0	<=0	<=0	5.39	2.59	<=0	<=0	<=0
7d Post-infection	A-7d-2	<=0	0.51	0.76	6.01	1.47	<=0	0.86	<=0
7d Post-infection	A-7d-3	<=0	<=0	<=0	<=0	1.34	<=0	0.15	<=0
7d Post-infection	A-7d-4	<=0	<=0	<=0	<=0	1.28	<=0	0.26	<=0
14d Post-infection	A-14d-1	3.1	0.63	0.11	3.89	2.12	<=0	0.43	<=0
14d Post-infection	A-14d-2	0.35	0.25	0.33	3.45	1.9	<=0	0.6	<=0
14d Post-infection	A-14d-3	0.35	0.62	0.55	2.48	1.58	<=0	0.52	<=0
14d Post-infection	A-14d-4	0.35	0.62	0.55	2.48	1.58	<=0	0.52	<=0
	Anti-C. burnetii phase I IgG titers in the sera of mice infected with C. burnetii via IP or IT route
	IP					IT
3d Post-infection	1	1	1	1		1	1	1	1
7d Post-infection	100	200	800	0		200	800	200	100
14d Post-infection	12800	1600	3200	12800		3200	800	3200	6400
	Anti-C. burnetii phase II IgG titers in the sera of mice infected with C. burnetii via IP or IT route
	IP					IT
3d Post-infection	1	1	1	1		1	1	1	1
7d Post-infection	400	1600	800	800		1600	800	3200	0
14d Post-infection	6400	6400	12800	12800		6400	3200	3200	6400
