# Supplementary material for: Pathologic changes and immune responses against Coxiella burnetii in mice following infection via non-invasive intratracheal inoculation
Source: PLoS One. 2019 Dec 5;14(12):e0225671. doi: 10.1371/journal.pone.0225671 (PMC6894818; doi:10.1371/journal.pone.0225671)
Supplement: S4 Data — (XLSX) [file pone.0225671.s005.xlsx]

## Sheet: Sheet1
	Pathological scores of heart
	IP				IT				Control
3d Post-infection	0	0	0	0	1	1	1	0	0	0	0	0
7d Post-infection	0	0	0	0	1	1	1	2	0	0	0	0
14d Post-infection	1	0	0	1	2	2	1	1	0	0	0	0
	Pathological scores of lungs
	IP				IT				Control
3d Post-infection	0	0	0	0	1	1	1	1	0	0	0	0
7d Post-infection	1	1	1	0	1	2	1	1	0	0	0	0
14d Post-infection	1	1	1	1	1	2	2	1	0	0	0	0
	Pathological scores of liver
	IP				IT				Control
3d Post-infection	0	0	0	0	0	1	1	1	0	0	0	0
7d Post-infection	1	1	1	1	2	1	1	1	0	0	0	0
14d Post-infection	1	1	1	2	1	1	2	2	0	0	0	0
	Pathological scores of spleen
	IP				IT				Control
3d Post-infection	0	0	1	1	0	0	0	1	0	0	0	0
7d Post-infection	0	1	1	1	1	1	1	1	0	0	0	0
14d Post-infection	1	1	1	1	2	1	1	2	0	0	0	0
